# Supplementary material for: Functional Characterization of the Nuclear Receptor Gene SaE75 in the Grain Aphid, Sitobion avenae
Source: Insects. 2023 Apr 14;14(4):383. doi: 10.3390/insects14040383 (PMC10144623; doi:10.3390/insects14040383)
Supplement: Supplementary file 1 [file insects-14-00383-s001.zip]

Archive with 1 entries (1 files):
- insects-2291883-supplementary.pdf
